# Supplementary material for: Simulation Training and Peripheral Angioplasty Learning: Protocol of a Quasi-Experimental Evaluative Cross-Sectional Study
Source: JMIR Res Protoc. 2026 Jul 27;15:e64658. doi: 10.2196/64658 (PMC13404036; doi:10.2196/64658)
Supplement: Multimedia Appendix 1 [file resprot-v15-e64658-s001.odt]

## Global Score Structure (0-100 points): The evaluation instrument consists of 25 items divided into two components:
Knowledge Score:  assesses conceptual understanding of peripheral angioplasty principles:(10 items; 40% of global score; maximum 40 points)
Peripheral artery disease classification (0-10 points): 
Understanding of Fontaine classification, TASC grading system, and the anatomic distribution of PAD
TASC staging and complexity assessment (0-10 points): 
Ability to correctly identify and classify lesion complexity from imaging and clinical presentation
Indication and contraindication knowledge (0-10 points): 
Understanding of appropriate indications for endovascular vs. surgical treatment, and procedural contraindications
Anatomy and access considerations (0-10 points): 
Knowledge of vascular anatomy relevant to peripheral intervention, including common access routes and anatomic variants
Equipment principles (0-10 points): 
Understanding of catheter types, guidewire properties, balloon characteristics, and stent selection principles
Radiation safety and ALARA principles (0-10 points): 
Knowledge of radiation physics, dose-response relationships, and methods to minimize exposure
Hemodynamic monitoring (0-10 points): 
Understanding of vital sign responses to procedures and medications
Complication recognition (0-10 points): 
Knowledge of common complications and early recognition signs
Pharmacology basics (0-10 points): 
Knowledge of anticoagulation, antiplatelet therapy, and vasodilators used
Clinical outcomes (0-10 points): 
Understanding of expected outcomes, success definitions, and long-term patency data
Competence Score: assesses technical and procedural skills(15 items; 60% of global score; maximum 60 points)
Vascular Access Techniques (2 items)

Choice of vascular artery access (0-10 points) 

Guidewire positioning and manipulation (0-10 points): 
Gentle wire handling, appropriate positioning in target vessel, management of wire tortuosity
Diagnostic Angiography (3 items)

Projection/incidence selection (0-10 points): 
Appropriate fluoroscopy angles to visualize lesion without foreshortening
Field of view optimization (0-10 points): 
Proper magnification and field positioning to visualize relevant anatomy without unnecessary radiation
. Lesion characterization (0-10 points): 
Systematic lesion assessment identifying occlusion vs. stenosis, length, calcification, and involvement of branch vessels
Interventional Techniques (7 items)

6. Lesion crossing strategy (0-10 points): 
Appropriate selection of crossing technique (subintimal vs. intraluminal) based on lesion characteristics

7. Wire and catheter positioning (0-10 points): 
Precise positioning in target vessel avoiding side branch injury or perforation

8. Balloon sizing and positioning (0-10 points): 
Appropriate balloon diameter selection and correct positioning across the lesion
9. Balloon inflation technique (0-10 points): 
Appropriate pressure and duration for effective angioplasty
10. Stent deployment (0-10 points, when applicable): 
Correct stent size selection, positioning, and deployment technique

11. Post-intervention angiography (0-10 points): 
Systematic assessment of post-procedure result, distal runoff, and evidence of complications
12. Vascular closure (0-10 points): 
Appropriate hemostasis technique and wound management
Procedural Safety (3 items)

13. Fluoroscopy time optimization (0-10 points): 


Minimal fluoroscopy use, appropriate use of last-image-hold function, rapid procedure execution
14. Radiation dose minimization (0-10 points): 
Strict adherence to ALARA principles, minimum magnification necessary, minimal fluoroscopy runs
15. Procedure time efficiency (0-10 points): 
Organized approach, minimal repositioning, efficient use of available time
Scoring Rubric: Each item scored on a 10-point Likert scale:
9-10 points: 
Excellent/Expert performance (meets all criteria, smooth execution, independent performance)
7-8 points: 
Good performance (meets most criteria, minor deviations, requires minimal guidance)
5-6 points: 
Acceptable/Satisfactory performance (meets basic criteria, multiple minor deviations or occasional major deviations, requires some guidance)
3-4 points: 
Below acceptable/needs improvement (significant deviations from criteria, requires considerable guidance)
0-2 points: 
Inadequate/unsatisfactory performance (fails to meet criteria, incomplete understanding)
The Global Score was calculated as the sum of the Knowledge Score and the Competence Score, with a maximum achievable total of 100 points, expressed as a percentage ranging from 0 to 100%. Score interpretation was predefined as follows: a Global Score of ≥80% was considered excellent, 60–79% good, 40–59% acceptable, and <40% inadequate.
